# Supplementary material for: Analysis of Campylobacter jejuni infection in the gnotobiotic piglet and genome-wide identification of bacterial factors required for infection
Source: Sci Rep. 2017 Mar 10;7:44283. doi: 10.1038/srep44283 (PMC5345035; doi:10.1038/srep44283)
Supplement: Supplementary Table S1 [file srep44283-s2.xls]

## Sheet: Table 2
Table S1 Overview of Tn-seq data analysis during infection of pigs.
											TMM normalized read counts														Log2 Fold-change reads pig/AVG input
Locus_tag	Start	Stop	Strand	Length (bp)	Gene	Description	COG category				Input1	Input2	Input3	Pig4	Pig5	Pig6	Pig8	Pig12	Pig14	Pig16	Pig18	Pig20	AVG input (selection >100 reads)	AVG output	Pig4	Pig5	Pig6	Pig8	Pig12	Pig14	Pig16	Pig18	Pig20	Log2 FC (selection <-2 or >3)	Padjusted (selection <0.05)	Tn insertions (selection >10 reads)	Attenuated mutants (selection FC<-2)	Enriched mutants (selection FC>3.0)	Tn-seq phenotype
CJM1cam_0096	110486	111241	+	756	proB	Glutamate 5-kinase	E	-	-	-	503	437	562	5585	5951	3008	2050	4031	3497	7093	7496	9849	500.667	5395.56	3.47963	3.57121	2.58688	2.0337	3.00922	2.8042	3.82447	3.9042	4.29805	3.4301	0.00288432	8	0	4	Enriched
CJM1cam_0143	151369	152640	+	1272	-	Methyl-accepting chemotaxis signal transduction protein	N	T	-	-	1672	1141	899	38024	35455	41153	47522	23111	23120	47127	60638	48746	1237.33	40544	4.9416	4.84068	5.05569	5.26329	4.22327	4.22384	5.25125	5.61492	5.29998	5.03382	1.46886e-05	6	0	6	Enriched
CJM1cam_0249	246118	246693	-	576	torC	Cytochrome c-type protein TorC	C	-	-	-	1320	1244	1698	2420	24769	4367	40680	5870	15269	9007	4203	4610	1420.67	12355	0.768439	4.1239	1.62007	4.83968	2.04679	3.42597	2.66448	1.56485	1.6982	3.12007	0.0131007	6	0	2	Enriched
CJM1cam_0279	274123	274995	-	873	modC	ABC-type sulfate/molybdate transport system, ATPase component	P	-	-	-	1040	890	869	10794	29994	4702	42414	5028	7956	5404	4506	11983	933	13642.3	3.53221	5.00665	2.33333	5.50652	2.43004	3.09209	2.53408	2.2719	3.68297	3.86976	0.00209677	3	0	2	Enriched
CJM1cam_0319	308457	309818	+	1362	-	Major facilitator family transporter	G	E	P	R	2854	2788	3339	22752	37974	152969	21632	16156	15028	30145	37855	50080	2993.67	42732.3	2.92601	3.66503	5.67518	2.85318	2.43208	2.32767	3.33193	3.6605	4.06425	3.83534	0.00193686	13	4	2	Enriched
CJM1cam_0358	346098	346991	-	894	yedY	Sulfoxide reductase catalytic subunit YedY precursor	R	-	-	-	8591	7560	11093	51677	111497	73587	86841	44387	52972	71214	86599	94982	9081.33	74861.8	2.50855	3.61796	3.01847	3.2574	2.28916	2.54425	2.97118	3.25337	3.38668	3.04323	0.00609454	15	3	3	Enriched
CJM1cam_0533	515366	516598	-	1233	proA	Gamma-glutamyl phosphate reductase	E	-	-	-	3501	3486	2773	16477	22471	18972	68676	38563	48841	44020	27222	28293	3253.33	34837.2	2.34046	2.78807	2.54388	4.39982	3.56723	3.9081	3.75817	3.06478	3.12045	3.42062	0.00255494	17	4	3	Enriched
CJM1cam_0770	744856	746172	+	1317	-	Hypothetical protein CJM1cam_0770	P	-	-	-	1152	1062	1303	48724	52735	24178	19737	15993	11559	23108	45728	36325	1172.33	30898.6	5.37718	5.49131	4.36624	4.07345	3.76999	3.30156	4.30094	5.28562	4.95351	4.72013	7.2125e-05	4	1	2	Enriched
CJM1cam_1087	1054375	1055664	-	1290	-	Putative MCP-type signal transduction protein	T	-	-	-	4205	3512	3459	44060	48333	67909	62940	42555	43402	29653	95643	79112	3725.33	57067.4	3.56403	3.69757	4.18816	4.07854	3.51389	3.54232	2.99274	4.68222	4.40846	3.93725	0.000482462	9	2	3	Enriched
CJM1cam_1115	1080830	1081861	+	1032	-	dTDP-glucose 4,6-dehydratase	M	-	-	-	24726	20464	19822	215345	145224	247958	309508	118675	90390	144079	356333	264133	21670.7	210183	3.31283	2.74446	3.51628	3.83616	2.4532	2.06042	2.73304	4.03941	3.60745	3.27784	0.00378094	18	1	5	Enriched
CJM1cam_1116	1081864	1082310	+	447	-	Hypothetical protein CJM1cam_1116	V	-	-	-	3857	4234	4100	43342	105204	33797	95776	50240	43440	88053	87805	59008	4063.67	67407.2	3.41491	4.69426	3.05604	4.55881	3.62798	3.41817	4.43752	4.43345	3.86006	4.05208	0.000421479	19	0	5	Enriched
CJM1cam_1119	1083553	1084302	+	750	-	Biotin biosynthesis protein BioC	H	-	-	-	8265	4591	2781	119919	55213	89265	68651	44856	29735	62269	137283	67840	5212.33	75003.4	4.52399	3.40501	4.09809	3.71928	3.1053	2.51216	3.57851	4.71908	3.70213	3.84696	0.000941321	10	0	2	Enriched
CJM1cam_1565	1528340	1529704	-	1365	sdaA	L-serine dehydratase	E	-	-	-	8003	9459	15703	382446	178780	209090	878441	84004	486309	204273	342857	51398	11055	313066	5.11249	4.01541	4.24135	6.31217	2.92576	5.4591	4.20773	4.95484	2.21701	4.82365	0.000142839	19	0	16	Enriched
CJM1cam_1566	1529719	1530969	-	1251	sdaC	Serine transporter	E	-	-	-	3818	5370	7114	196659	3095	12685	3381	8460	22659	42721	176313	6374	5434	52483	5.17754	-0.812075	1.22304	-0.684565	0.638643	2.06	2.97486	5.01998	0.230184	3.27177	0.0315246	9	0	4	Enriched
CJM1cam_0049	67385	69202	+	1818	fliK	Flagellar hook-length control protein FliK	O	C	-	-	1067	597	353	11	17	5	256	42	2	127	1	63	672.333	58.2222	-5.9336	-5.30557	-7.0711	-1.39303	-4.00072	-8.39303	-2.40435	-9.39303	-3.41575	-3.53233	3.09173e-05	5	5	0	Attenuated
CJM1cam_0060	78017	78388	-	372	fliY_1	Flagellar motor switch protein FliY, partial	N	U	-	-	1875	2286	4161	26	69	42	340	2	20	116	5	92	2774	79.1111	-6.73731	-5.32923	-6.04543	-3.02836	-10.4378	-7.11582	-4.57977	-9.11582	-4.91419	-5.13637	4.78946e-10	2	2	0	Attenuated
CJM1cam_0061	78424	78858	-	435	fliY_2	Flagellar motor switch protein FliY, partial	N	T	-	-	1004	613	316	25	1	15	3	3	2	64	1	19	644.333	14.7778	-4.68781	-9.33166	-5.42477	-7.7467	-7.7467	-8.33166	-3.33166	-9.33166	-5.08374	-5.43303	3.01389e-11	2	2	0	Attenuated
CJM1cam_0062	78855	79934	-	1080	fliM	Flagellar motor switch protein FliM	N	-	-	-	352	209	119	1	1	1	36	3	2	16	1	2	226.667	7	-7.82443	-7.82443	-7.82443	-2.6545	-6.23947	-6.82443	-3.82443	-7.82443	-6.82443	-5.03718	2.18284e-09	5	5	0	Attenuated
CJM1cam_0075	90697	91434	-	738	lutA_1	Lactate utilization protein A	C	-	-	-	4034	6001	3826	424	728	873	1684	622	407	287	148	258	4620.33	603.444	-3.44586	-2.66599	-2.40394	-1.4561	-2.89301	-3.5049	-4.00887	-4.96433	-4.16255	-2.93707	3.85562e-05	9	5	0	Attenuated
CJM1cam_0086	100600	102006	+	1407	aspA	Aspartate ammonia-lyase	E	-	-	-	2057	2593	6742	104	251	10	46	193	32	452	273	243	3797.33	178.222	-5.19033	-3.91923	-8.56884	-6.36721	-4.29831	-6.89077	-3.07059	-3.79801	-3.96596	-4.41358	5.84805e-09	14	10	0	Attenuated
CJM1cam_0106	118442	119839	+	1398	atpD	F0F1-type ATP synthase, beta subunit AtpD	C	-	-	-	52	123	224	33	1	1	3	34	2	2	14	5	133	10.5556	-2.01089	-7.05528	-7.05528	-5.47032	-1.96782	-6.05528	-6.05528	-3.24793	-4.73335	-3.64155	4.92345e-06	2	2	0	Attenuated
CJM1cam_0152	159763	161010	-	1248	hom	Homoserine dehydrogenase	E	-	-	-	198	241	184	1	1	29	13	11	80	15	12	3	207.667	18.3333	-7.69813	-7.69813	-2.84014	-3.99769	-4.23869	-1.3762	-3.79124	-4.11316	-6.11316	-3.50781	8.50095e-06	5	4	0	Attenuated
CJM1cam_0161	167254	167835	-	582	-	putative 6-pyruvoyl tetrahydrobiopterin synthase	H	-	-	-	183	184	321	1	1	1	2	1	2	5	2	3	229.333	2	-7.8413	-7.8413	-7.8413	-6.8413	-7.8413	-6.8413	-5.51937	-6.8413	-6.25634	-6.88203	7.18197e-18	2	2	0	Attenuated
CJM1cam_0163	168578	169540	-	963	moaA_1	Molybdenum cofactor biosynthesis protein A	H	-	-	-	336	229	195	83	80	20	18	23	95	4	1	57	253.333	42.3333	-1.60985	-1.66297	-3.66297	-3.81497	-3.46133	-1.41504	-5.98489	-7.98489	-2.152	-2.58535	0.00105895	8	6	0	Attenuated
CJM1cam_0184	186965	188470	-	1506	comM	Competence protein ComM	O	-	-	-	2095	2851	3056	52	34	113	54	54	193	22	61	114	2667.33	77.4444	-5.68074	-6.29372	-4.561	-5.62629	-5.62629	-3.78873	-6.92175	-5.45045	-4.54829	-5.10691	7.84557e-13	8	7	0	Attenuated
CJM1cam_0230	230628	231485	+	858	-	Hypothetical protein CJM1cam_0230	T	-	-	-	531	388	588	1	1	1	3	2	2	110	12	1	502.333	14.7778	-8.9725	-8.9725	-8.9725	-7.38754	-7.9725	-7.9725	-2.19114	-5.38754	-8.9725	-5.09313	1.6113e-08	7	7	0	Attenuated
CJM1cam_0231	231516	231992	+	477	-	Hypothetical protein CJM1cam_0231	R	-	-	-	187	244	136	1	1	1	2	1	2	2	1	1	189	1.33333	-7.56224	-7.56224	-7.56224	-6.56224	-7.56224	-6.56224	-6.56224	-7.56224	-7.56224	-7.24388	2.07877e-18	3	3	0	Attenuated
CJM1cam_0237	235405	236001	-	597	exoA	Exodeoxyribonuclease III	L	-	-	-	727	693	589	1	43	122	30	2	2	4	7	2	669.667	23.6667	-9.3873	-3.96103	-2.45656	-4.48041	-8.3873	-8.3873	-7.3873	-6.57994	-8.3873	-4.81933	1.48853e-08	5	5	0	Attenuated
CJM1cam_0239	236280	237818	+	1539	eptA	Phosphoethanolamine transferase EptA	R	-	-	-	4352	5423	4336	103	120	111	175	40	61	27	20	23	4703.67	75.5556	-5.51307	-5.29268	-5.40515	-4.74836	-6.87764	-6.26883	-7.44468	-7.87764	-7.67601	-5.96029	4.81299e-16	11	11	0	Attenuated
CJM1cam_0303	294317	295513	+	1197	-	Hypothetical protein CJM1cam_0303	P	H	-	-	379	400	257	1	2	2	8	3	3	2	5	5	345.333	3.44444	-8.43185	-7.43185	-7.43185	-5.43185	-6.84688	-6.84688	-7.43185	-6.10992	-6.10992	-6.69311	5.63803e-18	9	9	0	Attenuated
CJM1cam_0315	303026	304114	+	1089	flhB	Flagellar biosynthetic protein	N	U	-	-	2011	2767	4627	2	26	81	336	310	201	159	40	187	3135	149.111	-10.6142	-6.91381	-5.2744	-3.22193	-3.33813	-3.9632	-4.30137	-6.29232	-4.06736	-4.39522	9.90558e-09	5	3	0	Attenuated
CJM1cam_0317	304866	305642	-	777	motA	Flagellar motor protein MotA	N	-	-	-	13937	13413	9094	1177	558	1405	7092	822	53	852	72	1062	12148	1454.78	-3.36753	-4.44431	-3.11208	-0.776454	-3.88544	-7.84051	-3.83372	-7.39851	-3.51586	-3.06196	0.000142089	5	5	0	Attenuated
CJM1cam_0322	311226	314051	-	2826	uvrA	UvrABC system protein A, excinuclease subunit	L	-	-	-	287	478	626	101	67	15	24	102	322	10	14	18	463.667	74.7778	-2.19873	-2.79086	-4.95005	-4.27198	-2.18452	-0.526027	-5.53502	-5.04959	-4.68702	-2.63384	0.00091849	9	8	0	Attenuated
CJM1cam_0323	314124	314909	-	786	-	Sulfite exporter TauE/SafE	R	-	-	-	1465	1740	890	1	1	1	2	3	2	6	1	1	1365	2	-10.4147	-10.4147	-10.4147	-9.41469	-8.82972	-9.41469	-7.82972	-10.4147	-10.4147	-9.50866	2.71123e-28	5	5	0	Attenuated
CJM1cam_0330	321165	321473	+	309	fliN	Flagellar motor switch protein FliN	N	U	-	-	405	1162	1870	1	1	1	2	1	2	3	1	3	1145.67	1.66667	-10.162	-10.162	-10.162	-9.16197	-10.162	-9.16197	-8.57701	-10.162	-8.57701	-9.4398	3.48947e-28	2	2	0	Attenuated
CJM1cam_0342	330772	331023	+	252	-	Hypothetical protein CJM1cam_0342	E	-	-	-	2825	7200	9894	2846	3884	794	445	751	1102	480	428	262	6639.67	1221.33	-1.22218	-0.773568	-3.0639	-3.89923	-3.14423	-2.59099	-3.79	-3.95543	-4.66347	-2.44244	0.00131328	6	3	0	Attenuated
CJM1cam_0368	354506	356968	+	2463	pflB	Motility protein (role unknown) PflB	R	-	-	-	38372	27016	17085	2731	1166	1973	17373	1084	450	2929	213	1651	27491	3285.56	-3.33146	-4.55932	-3.8005	-0.662112	-4.66452	-5.93289	-3.23048	-7.01196	-4.05755	-3.06475	0.000116895	16	14	0	Attenuated
CJM1cam_0370	357732	359174	-	1443	pyk	Pyruvate kinase Pyk	G	-	-	-	115	108	98	15	1	1	3	1	2	5	14	14	107	6.22222	-2.83458	-6.74147	-6.74147	-5.1565	-6.74147	-5.74147	-4.41954	-2.93411	-2.93411	-4.10379	6.13334e-08	3	3	0	Attenuated
CJM1cam_0386	371569	372351	+	783	frdC	Fumarate reductase, cytochrome b subunit	C	-	-	-	80	143	83	1	1	1	2	1	2	2	1	1	102	1.33333	-6.67243	-6.67243	-6.67243	-5.67243	-6.67243	-5.67243	-5.67243	-6.67243	-6.67243	-6.35538	8.72408e-15	3	3	0	Attenuated
CJM1cam_0387	372335	374326	+	1992	frdA	Fumarate reductase, flavoprotein subunit	C	-	-	-	232	49	111	1	1	1	2	1	2	2	1	9	130.667	2.22222	-7.02975	-7.02975	-7.02975	-6.02975	-7.02975	-6.02975	-6.02975	-7.02975	-3.85982	-5.82496	2.98308e-13	4	4	0	Attenuated
CJM1cam_0430	414382	415479	-	1098	mcp4_2	Methyl-accepting chemotaxis protein 4	N	T	-	-	940	979	653	68	36	83	3	10	78	5	1	3	857.333	31.8889	-3.65625	-4.57379	-3.36867	-8.15875	-6.42178	-3.45831	-7.42178	-9.74371	-8.15875	-4.74525	4.05168e-09	5	5	0	Attenuated
CJM1cam_0436	419095	419613	-	519	-	Hypothetical protein CJM1cam_0436	P	-	-	-	2504	1900	2770	641	243	308	556	242	70	506	15	490	2391.33	341.222	-1.89942	-3.29879	-2.95681	-2.10466	-3.30474	-5.09432	-2.24061	-7.31671	-2.28696	-2.8088	0.000154217	4	2	0	Attenuated
CJM1cam_0443	424472	425659	-	1188	-	Putative transporter	G	E	P	R	831	586	542	3	123	4	9	10	145	5	25	11	653	37.2222	-7.76598	-2.40842	-7.35094	-6.18101	-6.02901	-2.17103	-7.02901	-4.70708	-5.89151	-4.13234	3.47618e-07	6	5	0	Attenuated
CJM1cam_0446	427990	429813	+	1824	recG	ATP-dependent DNA helicase RecG	L	K	-	-	601	958	1675	5	149	121	9	80	151	5	84	82	1078	76.2222	-7.75221	-2.85497	-3.15528	-6.90422	-3.75221	-2.83574	-7.75221	-3.68182	-3.71659	-3.81626	5.82048e-07	8	8	0	Attenuated
CJM1cam_0471	450324	451025	+	702	rsmC	Ribosomal RNA small subunit methyltransferase C	R	-	-	-	2408	1702	1420	45	157	74	3	95	99	9	121	16	1843.33	68.7778	-5.35625	-3.55348	-4.63865	-9.26314	-4.27825	-4.21874	-7.67818	-3.92924	-6.8481	-4.74295	5.97046e-10	7	7	0	Attenuated
CJM1cam_0487	469781	472354	-	2574	clpB	ATP-dependent Clp protease ATP-binding subunit	O	-	-	-	11954	19371	27255	8975	6133	3337	2172	2020	5818	2478	1879	2563	19526.7	3930.56	-1.12146	-1.67078	-2.54882	-3.16835	-3.27302	-1.74685	-2.9782	-3.37741	-2.92954	-2.31267	0.00122487	22	21	0	Attenuated
CJM1cam_0488	472466	472756	-	291	-	Hypothetical protein CJM1cam_0488	S	-	-	-	663	384	517	22	1	119	60	81	2	5	56	72	521.333	46.4444	-4.56663	-9.02606	-2.13124	-3.11917	-2.68621	-8.02606	-6.70413	-3.21871	-2.85614	-3.48311	8.72794e-06	3	2	0	Attenuated
CJM1cam_0504	485601	486380	-	780	-	Hypothetical protein CJM1cam_0504	R	-	-	-	265	147	117	1	1	1	3	18	2	2	18	8	176.333	6	-7.46216	-7.46216	-7.46216	-5.8772	-3.29224	-6.46216	-6.46216	-3.29224	-4.46216	-4.8635	5.64515e-10	3	3	0	Attenuated
CJM1cam_0507	491405	492307	+	903	mdh	Malate dehydrogenase	C	-	-	-	281	229	292	4	1	2	15	1	2	2	5	1	267.333	3.66667	-6.0625	-8.0625	-7.0625	-4.15561	-8.0625	-7.0625	-7.0625	-5.74057	-8.0625	-6.21897	5.24722e-15	4	4	0	Attenuated
CJM1cam_0508	492308	493471	+	1164	sucC	Succinyl-CoA ligase, subunit beta	C	-	-	-	2638	1682	995	6	5	4	3	5	2	10	18	4	1771.67	6.33333	-8.20593	-8.46896	-8.79089	-9.20593	-8.46896	-9.79089	-7.46896	-6.62097	-8.79089	-8.13277	3.64594e-24	5	5	0	Attenuated
CJM1cam_0522	505309	505674	+	366	flaG	Flagellin filament-associated protein FlaG	N	-	-	-	272	176	471	1	1	1	194	2	2	2	1	1	306.333	22.7778	-8.25896	-8.25896	-8.25896	-0.659046	-7.25896	-7.25896	-7.25896	-8.25896	-8.25896	-3.73127	0.000149619	2	2	0	Attenuated
CJM1cam_0523	505677	507608	+	1932	fliD	Flagellar cap protein FliD	N	-	-	-	5848	6309	6050	58	5	21	897	12	2	82	16	129	6069	135.778	-6.70926	-10.2453	-8.17493	-2.75828	-8.98228	-11.5672	-6.20969	-8.56724	-5.55602	-5.48154	1.67234e-09	19	19	0	Attenuated
CJM1cam_0552	531204	531668	+	465	ilvH	Acetolactate synthase 3, regulatory subunit	E	-	-	-	70	140	92	4	1	2	10	1	2	9	1	1	100.667	3.44444	-4.65344	-6.65344	-5.65344	-3.33151	-6.65344	-5.65344	-3.48352	-6.65344	-6.65344	-4.86803	7.64296e-10	2	2	0	Attenuated
CJM1cam_0597	573664	575184	+	1521	-	Hypothetical protein CJM1cam_0597	K	-	-	-	834	649	517	148	178	107	31	143	81	17	1	238	666.667	104.889	-2.17137	-1.90509	-2.63935	-4.42663	-2.22095	-3.04097	-5.29336	-9.38082	-1.486	-2.6666	0.00063618	4	2	0	Attenuated
CJM1cam_0607	585014	586036	+	1023	ilvC	Ketol-acid reductoisomerase	E	H	-	-	1002	1115	1387	14	84	142	353	100	2	65	75	1	1168	92.8889	-6.38247	-3.79751	-3.04008	-1.7263	-3.54597	-9.18982	-4.16746	-3.96101	-10.1898	-3.65402	7.83559e-06	8	8	0	Attenuated
CJM1cam_0608	586040	587122	+	1083	-	Hypothetical protein CJM1cam_0608	S	-	-	-	1678	1645	2848	129	59	216	320	316	1247	400	152	76	2057	323.889	-3.9951	-5.12368	-3.25144	-2.6844	-2.70255	-0.72208	-2.36247	-3.7584	-4.7584	-2.66746	0.000414008	9	7	0	Attenuated
CJM1cam_0642	616441	617691	+	1251	rpoN	DNA-directed RNA polymerase factor sigma-54 RpoN	K	-	-	-	83790	137999	159855	12722	8049	15505	37421	8718	2914	34852	816	28933	127215	16658.9	-3.32187	-3.98231	-3.03646	-1.76534	-3.86712	-5.44812	-1.86795	-7.28448	-2.13648	-2.9329	0.000104985	11	10	0	Attenuated
CJM1cam_0650	625903	627876	-	1974	uvrB	UvrABC system protein B, helicase subunit	L	-	-	-	359	512	262	41	42	76	375	2	2	101	45	4	377.667	76.4444	-3.20342	-3.16865	-2.31304	-0.0102229	-7.56097	-7.56097	-1.90276	-3.06912	-6.56097	-2.3047	0.00730958	4	4	0	Attenuated
CJM1cam_0671	645178	646680	+	1503	pta	Phosphate acetyltransferase	C	-	-	-	4656	5041	11539	9	10	149	13	2	7	17	5	4	7078.67	24	-9.61934	-9.46733	-5.57009	-9.08882	-11.7893	-9.98191	-8.7018	-10.4673	-10.7893	-8.20991	4.76897e-20	14	14	0	Attenuated
CJM1cam_0672	646694	647881	+	1188	ackA	Acetate kinase	C	-	-	-	445	656	645	56	5	11	30	6	44	2	71	42	582	29.6667	-3.37752	-6.86295	-5.72544	-4.27798	-6.59991	-3.72544	-8.18488	-3.03513	-3.79256	-4.29221	1.22388e-08	6	6	0	Attenuated
CJM1cam_0761	738307	738645	+	339	napD	Nitrate reductase subunit NapD	P	-	-	-	418	128	57	1	1	5	2	1	2	9	15	1	201	4.11111	-7.65105	-7.65105	-5.32912	-6.65105	-7.65105	-6.65105	-4.48113	-3.74416	-7.65105	-5.57811	3.52387e-12	2	2	0	Attenuated
CJM1cam_0766	740727	741551	+	825	purU	Formyltetrahydrofolate hydrolase PurU	F	-	-	-	916	647	583	157	27	159	29	38	232	7	524	251	715.333	158.222	-2.18785	-4.72758	-2.16959	-4.62449	-4.23454	-1.62449	-6.67512	-0.449049	-1.51093	-2.17615	0.00659609	4	4	0	Attenuated
CJM1cam_0784	759995	760774	+	780	fabL	Enoyl-[acyl-carrier-protein] reductase (NADPH) FabL	I	Q	R	-	349	365	491	1	1	1	2	1	2	2	1	1	401.667	1.33333	-8.64985	-8.64985	-8.64985	-7.64985	-8.64985	-7.64985	-7.64985	-8.64985	-8.64985	-8.33139	4.53508e-23	3	3	0	Attenuated
CJM1cam_0793	767884	768618	-	735	fliP	Flagellar biosynthetic protein FliP	N	U	-	-	2720	3847	4663	58	1	119	103	119	2	150	1	156	3743.33	78.7778	-6.01213	-11.8701	-4.97529	-5.18361	-4.97529	-10.8701	-4.64129	-11.8701	-4.58471	-5.56756	4.96994e-11	8	7	0	Attenuated
CJM1cam_0800	774286	775008	+	723	truA	tRNA pseudouridine synthase A	J	-	-	-	850	616	740	4	76	228	3	91	7	5	284	71	735.333	85.4444	-7.52225	-3.27433	-1.68936	-7.93729	-3.01446	-6.7149	-7.20033	-1.37251	-3.37251	-3.10003	0.000219438	6	6	0	Attenuated
CJM1cam_0805	779950	780699	-	750	ydfG	NADP-dependent 3-hydroxy acid dehydrogenase YdfG	R	-	-	-	1634	1181	746	690	276	236	41	8	93	456	406	196	1187	266.889	-0.782652	-2.10458	-2.33046	-4.85555	-7.2131	-3.67395	-1.38021	-1.54777	-2.59839	-2.1522	0.00609454	4	4	0	Attenuated
CJM1cam_0806	780696	781934	-	1239	-	ankyrin repeat-containing protein	R	-	-	-	636	485	219	14	11	79	11	8	388	78	90	78	446.667	84.1111	-4.9957	-5.34362	-2.49927	-5.34362	-5.80305	-0.203142	-2.51765	-2.3112	-2.51765	-2.40664	0.00311292	5	5	0	Attenuated
CJM1cam_0847	818328	820502	-	2175	flhA	Flagellar biosynthesis protein FlhA	N	U	-	-	5707	5974	3643	257	274	345	2357	225	7	1247	7	749	5108	607.556	-4.31292	-4.22051	-3.88809	-1.11581	-4.50476	-9.51119	-2.0343	-9.51119	-2.76972	-3.07162	0.000249057	11	11	0	Attenuated
CJM1cam_0848	820489	820899	-	411	cymR	Cysteine metabolism repressor	K	-	-	-	2454	1810	855	682	5	107	334	2	2	206	1	78	1706.33	157.444	-1.32306	-8.41476	-3.99522	-2.35298	-9.73668	-9.73668	-3.05018	-10.7367	-4.45128	-3.43888	0.000181275	3	3	0	Attenuated
CJM1cam_0851	824378	826627	-	2250	flaD_flgL	Flagellar hook-associated protein FlgL/FlaD	N	-	-	-	296	322	383	1	1	22	9	4	7	30	1	8	333.667	9.22222	-8.38226	-8.38226	-3.92283	-5.21234	-6.38226	-5.57491	-3.47537	-8.38226	-5.38226	-5.16908	2.09909e-11	3	3	0	Attenuated
CJM1cam_0864	840285	840650	+	366	-	HIT-like protein	F	G	R	-	720	769	1019	169	42	25	16	136	144	2	59	103	836	77.3333	-2.30648	-4.31504	-5.0635	-5.70736	-2.6199	-2.53743	-8.70736	-3.82472	-3.02086	-3.43212	4.74642e-06	4	4	0	Attenuated
CJM1cam_0869	842996	844462	-	1467	-	Na+/alanine symporter	E	-	-	-	1174	1858	2100	204	591	164	241	213	56	276	475	475	1710.67	299.444	-3.06792	-1.53333	-3.38279	-2.82745	-3.00563	-4.93299	-2.63182	-1.84856	-1.84856	-2.51433	0.000463456	8	6	0	Attenuated
CJM1cam_0885	857840	858619	-	780	peb1A	Major cell-binding factor Peb1A	E	T	-	-	320	474	584	1	1	36	3	2	2	124	56	46	459.333	30.1111	-8.8434	-8.8434	-3.67347	-7.25844	-7.8434	-7.8434	-1.8892	-3.03604	-3.31984	-3.92746	3.51022e-06	4	4	0	Attenuated
CJM1cam_0886	858641	859369	-	729	artM_2	Arginine transport ATP-binding protein	E	-	-	-	356	190	117	78	1	18	9	2	85	2	97	32	221	36	-1.5025	-7.7879	-3.61798	-4.61798	-6.7879	-1.37851	-6.7879	-1.18799	-2.7879	-2.61092	0.00166795	2	2	0	Attenuated
CJM1cam_0887	859505	860293	-	789	cheR	Chemotaxis protein methyltransferase CheR	N	T	-	-	3114	2560	2265	33	121	154	26	4	400	1019	644	140	2646.33	282.333	-6.32538	-4.45092	-4.10299	-6.66934	-9.36978	-2.72592	-1.37684	-2.03886	-4.2405	-3.22767	8.29089e-05	7	5	0	Attenuated
CJM1cam_0893	862955	864406	+	1452	pepA	Cytosol aminopeptidase PepA	E	-	-	-	196	225	392	1	1	6	2	1	2	5	3	3	271	2.66667	-8.08215	-8.08215	-5.49719	-7.08215	-8.08215	-7.08215	-5.76022	-6.49719	-6.49719	-6.64015	7.18197e-18	5	5	0	Attenuated
CJM1cam_0894	864403	865506	+	1104	engD	GTP-dependent nucleic acid-binding protein EngD	J	-	-	-	271	471	304	4	1	2	13	69	2	2	1	1	348.667	10.5556	-6.4457	-8.4457	-7.4457	-4.74526	-2.33718	-7.4457	-7.4457	-8.4457	-8.4457	-5.03117	3.3496e-09	6	6	0	Attenuated
CJM1cam_0899	871691	873025	-	1335	-	Na+-dependent transporters of the SNF family protein	R	-	-	-	102	216	78	4	1	7	9	2	2	2	43	7	132	8.55556	-5.04439	-7.04439	-4.23704	-3.87447	-6.04439	-6.04439	-6.04439	-1.61813	-4.23704	-3.93395	5.09596e-07	4	4	0	Attenuated
CJM1cam_0930	897524	899116	-	1593	mcp4_3	Methyl-accepting chemotaxis protein 4	N	T	-	-	2503	3276	10266	749	644	478	1727	542	75	423	466	268	5348.33	596.889	-2.83605	-3.05396	-3.48401	-1.63082	-3.30272	-6.15605	-3.66036	-3.52069	-4.31878	-3.1642	1.29883e-05	13	9	0	Attenuated
CJM1cam_0952	920072	920650	+	579	-	Fatty acid biosynthesis transcriptional regulator	Q	-	-	-	3027	3294	4165	1154	308	491	413	398	4253	60	175	220	3495.33	830.222	-1.59879	-3.50443	-2.83164	-3.08122	-3.13459	0.283051	-5.86432	-4.32	-3.98985	-2.07381	0.0102421	5	3	0	Attenuated
CJM1cam_0962	929585	929791	+	207	-	Hypothetical protein CJM1cam_0962	T	-	-	-	120	74	114	9	1	7	2	4	2	5	8	2	102.667	4.44444	-3.5119	-6.68182	-3.87447	-5.68182	-4.68182	-5.68182	-4.3599	-3.68182	-5.68182	-4.51143	1.33398e-09	5	4	0	Attenuated
CJM1cam_0970	936168	936734	+	567	rsmG	Ribosomal RNA small subunit methyltransferase G	M	-	-	-	201	115	238	1	93	63	3	2	38	2	33	2	184.667	26.3333	-7.52878	-0.989621	-1.5515	-5.94382	-6.52878	-2.28085	-6.52878	-2.48439	-6.52878	-2.81058	0.000962688	3	3	0	Attenuated
CJM1cam_0983	949982	951103	+	1122	tgt	Queuine tRNA-ribosyltransferase	J	-	-	-	412	382	372	97	72	40	3	4	2	5	78	13	388.667	34.8889	-2.00248	-2.43246	-3.28046	-7.01743	-6.60239	-7.60239	-6.28046	-2.31699	-4.90195	-3.46476	1.22998e-05	6	6	0	Attenuated
CJM1cam_0990	957181	958230	-	1050	livM	ABC-type branched-chain amino acid transport system, permease component LivM	E	-	-	-	894	1089	892	24	46	62	7	206	77	188	89	1	958.333	77.7778	-5.31942	-4.38082	-3.95019	-7.09703	-2.21788	-3.6376	-2.34979	-3.42865	-9.90438	-3.62386	2.87805e-06	5	4	0	Attenuated
CJM1cam_0991	958233	959129	-	897	livH	ABC-type branched-chain amino acid transport system, permease component LivH	E	-	-	-	193	461	734	1	1	2	2	1	5	11	3	4	462.667	3.33333	-8.85383	-8.85383	-7.85383	-7.85383	-8.85383	-6.5319	-5.3944	-7.26887	-6.85383	-7.08671	5.1036e-19	3	3	0	Attenuated
CJM1cam_0992	959148	960257	-	1110	livK	ABC-type branched-chain amino acid transport system, periplasmic component LivK	E	-	-	-	184	208	526	1	1	1	2	1	2	10	1	1	306	2.22222	-8.25739	-8.25739	-8.25739	-7.25739	-8.25739	-7.25739	-4.93546	-8.25739	-8.25739	-7.10208	1.12374e-17	2	2	0	Attenuated
CJM1cam_0993	960279	961394	-	1116	livJ	ABC-type branched-chain amino acid transport system, periplasmic component LivJ	E	-	-	-	192	220	228	3	1	2	2	1	2	2	1	1	213.333	1.66667	-6.152	-7.73697	-6.73697	-6.73697	-7.73697	-6.73697	-6.73697	-7.73697	-7.73697	-6.94325	4.53026e-18	4	4	0	Attenuated
CJM1cam_0994	961425	961859	-	435	-	Putative bifunctional cbb3-type cytochrome c oxidase subunit II/cytochrome c	C	-	-	-	264	164	105	1	1	2	2	1	2	2	1	1	177.667	1.44444	-7.47303	-7.47303	-6.47303	-6.47303	-7.47303	-6.47303	-6.47303	-7.47303	-7.47303	-6.91034	1.44406e-17	4	4	0	Attenuated
CJM1cam_0999	965015	965332	-	318	flgQ	Outer membrane motility protein (role unknown) FlgQ	E	-	-	-	478	313	262	1	1	3	95	3	2	2	6	1	351	12.6667	-8.45533	-8.45533	-6.87036	-1.88547	-6.87036	-7.45533	-7.45533	-5.87036	-8.45533	-4.78514	7.25169e-08	4	3	0	Attenuated
CJM1cam_1000	965440	965955	-	516	flgP	Motility protein (role unknown) FlgP	S	-	-	-	268	325	353	1	1	1	82	2	2	2	1	1	315.333	10.3333	-8.30073	-8.30073	-8.30073	-1.94318	-7.30073	-7.30073	-7.30073	-8.30073	-8.30073	-4.93047	5.41573e-08	3	3	0	Attenuated
CJM1cam_1004	969944	971740	-	1797	lepA	GTP-binding protein LepA	M	-	-	-	115	160	254	1	19	1	3	1	5	2	3	7	176.333	4.66667	-7.46216	-3.21423	-7.46216	-5.8772	-7.46216	-5.14023	-6.46216	-5.8772	-4.65481	-5.2251	1.83796e-11	3	3	0	Attenuated
CJM1cam_1006	973138	973878	+	741	cmeE	Putative membrane fusion component of efflux system	M	-	-	-	531	379	371	3	5	46	71	74	51	70	165	66	427	61.2222	-7.15313	-6.41616	-3.21453	-2.58835	-2.52864	-3.06567	-2.60881	-1.37177	-2.6937	-2.80692	0.000199651	6	5	0	Attenuated
CJM1cam_1008	976922	977401	-	480	-	DnaJ like protein, partial	O	-	-	-	1899	3278	2740	102	1	48	7	3	17	14	24	69	2639	31.6667	-4.69335	-11.3658	-5.78081	-8.55842	-9.78081	-7.27831	-7.55842	-6.78081	-5.25725	-6.3765	3.54431e-15	9	8	0	Attenuated
CJM1cam_1012	978702	980147	-	1446	pycA	Acetyl-CoA carboxylase, biotin carboxylase	I	-	-	-	450	355	143	6	3	1	3	1	2	2	32	10	316	6.66667	-5.71882	-6.71882	-8.30378	-6.71882	-8.30378	-7.30378	-7.30378	-3.30378	-4.98185	-5.545	2.98502e-12	5	5	0	Attenuated
CJM1cam_1050	1017572	1019947	-	2376	lon	ATP-dependent protease La	O	-	-	-	3265	3465	3806	26	76	103	14	10	59	61	32	45	3512	47.3333	-7.07764	-5.53015	-5.09158	-7.97072	-8.45615	-5.89543	-5.84734	-6.77808	-6.28622	-6.21075	4.1407e-17	15	14	0	Attenuated
CJM1cam_1095	1060916	1061761	-	846	prmA	Ribosomal protein L11 methyltransferase	J	-	-	-	2010	2281	2304	520	276	320	213	763	807	292	633	471	2198.33	477.222	-2.07983	-2.99367	-2.78027	-3.36748	-1.52666	-1.44577	-2.91237	-1.79613	-2.22261	-2.20394	0.00172992	4	2	0	Attenuated
CJM1cam_1099	1063182	1064954	-	1773	pglF	UDP-glucose 4-epimerase PglF	M	G	-	-	459	371	465	3	1	2	4	1	2	2	1	2	431.667	2	-7.16881	-8.75377	-7.75377	-6.75377	-8.75377	-7.75377	-7.75377	-8.75377	-7.75377	-7.81471	5.50181e-22	7	6	0	Attenuated
CJM1cam_1107	1072678	1073754	-	1077	pglH_capM	UDP-D-galactose:(glucosyl)lipopolysaccharide-1, 6-D-galactosyltransferase PglH/CapM	M	-	-	-	357	504	393	3	1	1	2	1	2	5	1	1	418	1.88889	-7.1224	-8.70736	-8.70736	-7.70736	-8.70736	-7.70736	-6.38543	-8.70736	-8.70736	-7.83389	2.16754e-21	6	6	0	Attenuated
CJM1cam_1161	1121413	1122180	-	768	fliR	Flagellar biosynthetic protein FliR	N	U	-	-	899	662	323	10	1	33	209	3	4	5	1	78	628	38.2222	-5.97269	-9.29462	-4.25023	-1.58726	-7.70966	-7.29462	-6.97269	-9.29462	-3.00922	-4.03119	4.1164e-06	5	5	0	Attenuated
CJM1cam_1176	1137381	1138907	+	1527	cysP	Phosphate/sulfate permease	P	-	-	-	3065	3638	3119	1845	305	911	1017	157	213	350	231	447	3274	608.444	-0.827434	-3.42417	-1.84553	-1.68673	-4.38222	-3.94213	-3.22563	-3.82509	-2.87271	-2.42792	0.00110525	10	8	0	Attenuated
CJM1cam_1182	1144336	1145106	+	771	-	Lipoprotein, NLPA family	P	-	-	-	1164	1033	990	266	108	191	198	294	148	229	243	128	1062.33	200.556	-1.99774	-3.29813	-2.47559	-2.42366	-1.85335	-2.84357	-2.21382	-2.12821	-3.05302	-2.40562	0.000487652	7	5	0	Attenuated
CJM1cam_1184	1147392	1148240	+	849	metF	5,10-methylenetetrahydrofolate reductase	E	-	-	-	3608	3544	4108	673	218	496	112	757	841	495	322	174	3753.33	454.222	-2.47949	-4.10577	-2.91976	-5.0666	-2.30981	-2.15799	-2.92267	-3.54304	-4.43101	-3.04653	1.46886e-05	2	2	0	Attenuated
CJM1cam_1191	1154154	1154711	+	558	yohD_2	Inner membrane protein	S	-	-	-	635	398	527	34	61	8	31	135	135	78	168	8	520	73.1111	-3.9349	-3.09163	-6.02237	-4.06817	-1.94555	-1.94555	-2.73697	-1.63005	-6.02237	-2.83337	0.000171051	4	2	0	Attenuated
CJM1cam_1218	1179830	1180780	+	951	-	Hypothetical protein CJM1cam_1218	S	-	-	-	71	76	379	1	42	7	3	31	2	37	6	12	175.333	15.6667	-7.45396	-2.06164	-4.6466	-5.86899	-2.49976	-6.45396	-2.2445	-4.86899	-3.86899	-3.49086	9.53389e-06	2	2	0	Attenuated
CJM1cam_1231	1193295	1194755	+	1461	-	Hypothetical protein CJM1cam_1231	C	-	-	-	734	528	476	76	20	152	101	171	160	88	131	63	579.333	106.889	-2.93032	-4.85632	-1.93032	-2.52004	-1.7604	-1.85632	-2.71882	-2.14483	-3.20097	-2.43974	0.00063618	7	3	0	Attenuated
CJM1cam_1232	1194995	1196245	+	1251	purD	Phosphoribosylamine-glycine ligase PurD	F	-	-	-	98	52	173	112	1	57	5	2	2	36	17	1	107.667	25.8889	0.0569271	-6.75043	-0.917538	-4.4285	-5.75043	-5.75043	-1.5805	-2.66297	-6.75043	-2.05095	0.0181003	2	2	0	Attenuated
CJM1cam_1275	1240056	1241060	+	1005	pseB	UDP-GlcNAc C6-dehydratase/C4-reductase PseB	M	G	-	-	1994	2295	1941	3	1	5	28	2	4	5	11	18	2076.67	8.55556	-9.43509	-11.0201	-8.69813	-6.2127	-10.0201	-9.02005	-8.69813	-7.56062	-6.85013	-7.91868	4.5385e-22	7	7	0	Attenuated
CJM1cam_1289	1251942	1253078	-	1137	pseA	CMP-pseudaminic acid C7-N-acetyl amidotransferase PseA	D	-	-	-	506	644	1223	61	1	11	26	111	26	2	2	1	791	26.7778	-3.6968	-9.62753	-6.1681	-4.92709	-2.83312	-4.92709	-8.62753	-8.62753	-9.62753	-4.87701	5.78902e-09	4	4	0	Attenuated
CJM1cam_1292	1256137	1258101	+	1965	maf-3_pseD	Motility accessory factor Maf-3/PseD	S	-	-	-	10324	9934	13467	4989	3961	1362	471	823	783	4421	1694	5140	11241.7	2627.11	-1.17203	-1.50492	-3.04506	-4.57699	-3.77182	-3.8437	-1.34641	-2.73035	-1.12902	-2.09729	0.00546428	32	18	0	Attenuated
CJM1cam_1293	1258088	1259986	+	1899	pseE	Motility accessory factor Maf5/PseE	S	-	-	-	1197	1230	922	6	26	8	13	5	5	5	10	5	1116.33	9.22222	-7.53959	-5.42411	-7.12455	-6.42411	-7.80262	-7.80262	-7.80262	-6.80262	-7.80262	-6.87762	4.76897e-20	19	19	0	Attenuated
CJM1cam_1295	1260018	1261748	-	1731	flaB	Flagellin B	N	-	-	-	1210	975	569	186	92	97	33	544	260	176	85	71	918	171.556	-2.30319	-3.31879	-3.24244	-4.79796	-0.754888	-1.81998	-2.38292	-3.43296	-3.6926	-2.41987	0.00104983	3	2	0	Attenuated
CJM1cam_1296	1261922	1263652	-	1731	flaA	Flagellin A	N	-	-	-	2374	2357	3467	42	58	46	43	18	17	143	7	41	2732.67	46.1111	-6.02378	-5.55811	-5.89253	-5.98983	-7.24617	-7.32863	-4.25622	-8.60874	-6.05854	-5.89213	2.13968e-15	6	5	0	Attenuated
CJM1cam_1297	1263734	1265560	-	1827	maf-5	Motility accessory factor Maf-5	S	-	-	-	17023	16144	15355	6669	1266	2591	387	4084	12344	649	652	5578	16174	3802.22	-1.27813	-3.67533	-2.6421	-5.3852	-1.98562	-0.389867	-4.63931	-4.63266	-1.53586	-2.08867	0.00846541	27	19	0	Attenuated
CJM1cam_1307	1271873	1273180	-	1308	-	Fibronectin/fibrinogen-binding protein	K	-	-	-	120	94	88	5	3	11	9	3	25	116	17	3	100.667	21.3333	-4.33151	-5.06848	-3.19401	-3.48352	-5.06848	-2.00959	0.204539	-2.56598	-5.06848	-2.23891	0.00723824	4	3	0	Attenuated
CJM1cam_1329	1297325	1298644	+	1320	yicO	Putative permease YicO	R	-	-	-	2687	3504	3932	1018	669	1164	220	394	463	908	830	1134	3374.33	755.556	-1.72886	-2.33452	-1.53551	-3.93903	-3.09833	-2.86552	-1.89384	-2.02342	-1.57318	-2.15932	0.00245596	10	7	0	Attenuated
CJM1cam_1339	1306749	1308071	+	1323	selA	L-seryl-tRNA(Sec) selenium transferase SelA	E	-	-	-	6531	8337	10294	1462	4348	1432	1366	1819	1791	1482	1232	811	8387.33	1749.22	-2.52027	-0.94786	-2.55018	-2.61825	-2.20507	-2.22745	-2.50067	-2.76721	-3.37044	-2.26149	0.00142765	10	6	0	Attenuated
CJM1cam_1341	1309922	1310632	+	711	-	Disulfide isomerase/thiol-disulfide oxidase	O	-	-	-	356	338	217	33	87	47	3	156	5	165	112	70	303.667	75.3333	-3.20195	-1.8034	-2.69176	-6.66138	-0.960943	-5.92442	-0.880023	-1.43899	-2.11706	-2.00711	0.0107429	6	3	0	Attenuated
CJM1cam_1346	1312887	1314311	+	1425	katA	Catalase	P	-	-	-	2461	3973	2863	457	162	608	93	884	1360	377	636	514	3099	565.667	-2.76154	-4.25774	-2.34966	-5.05843	-1.80968	-1.1882	-3.03917	-2.2847	-2.59196	-2.45345	0.000745469	12	6	0	Attenuated
CJM1cam_1374	1338610	1338918	-	309	-	Capsular polysaccharide heptosyltransferase	M	-	-	-	1097	724	425	100	142	141	5	107	42	217	122	443	748.667	146.556	-2.90432	-2.39843	-2.40863	-7.22625	-2.80671	-4.15586	-1.78663	-2.61744	-0.757017	-2.35266	0.00209628	4	2	0	Attenuated
CJM1cam_1412	1377103	1378929	+	1827	flgK	Flagellar hook-filament junction protein FlgK	N	-	-	-	133	64	171	8	2	1	10	3	16	2	3	2	122.667	5.22222	-3.9386	-5.9386	-6.9386	-3.61667	-5.35364	-2.9386	-5.9386	-5.35364	-5.9386	-4.58692	2.36445e-09	6	6	0	Attenuated
CJM1cam_1414	1379714	1380478	+	765	-	Membrane protein	R	-	-	-	1307	1629	2394	169	182	1877	20	551	172	231	150	264	1776.67	401.778	-3.39408	-3.28716	0.0792556	-6.47303	-1.68905	-3.36869	-2.94321	-3.56614	-2.75056	-2.14417	0.00730958	9	7	0	Attenuated
CJM1cam_1450	1417380	1419482	-	2103	mcp4_4	Methyl-accepting chemotaxis protein 4	N	T	-	-	4688	3971	2218	255	165	39	127	103	450	446	232	1164	3625.67	331.222	-3.82968	-4.45771	-6.53863	-4.83535	-5.13753	-3.01025	-3.02313	-3.96605	-1.63916	-3.4527	3.02354e-06	17	15	0	Attenuated
CJM1cam_1451	1419595	1420332	-	738	modE	DNA-binding transcriptional regulator ModE	R	-	-	-	334	230	143	70	46	22	9	186	2	27	46	46	235.667	50.4444	-1.75132	-2.35704	-3.42117	-4.71068	-0.341445	-6.8806	-3.12572	-2.35704	-2.35704	-2.21947	0.00491594	5	5	0	Attenuated
CJM1cam_1452	1420325	1421107	-	783	fdhD	Formate dehydrogenase accessory protein FdhD	C	-	-	-	490	508	511	86	132	148	105	58	50	86	81	222	503	107.556	-2.54815	-1.93002	-1.76496	-2.26017	-3.11643	-3.33056	-2.54815	-2.63456	-1.18	-2.22507	0.00161025	11	8	0	Attenuated
CJM1cam_1456	1425103	1425645	-	543	fdnG	Formate dehydrogenase, nitrate-inducible, major subunit precursor FdhG	C	-	-	-	31210	30431	13879	227	212	506	879	474	185	254	92	138	25173.3	329.667	-6.79306	-6.89169	-5.63662	-4.83989	-5.73087	-7.08823	-6.63092	-8.09605	-7.51108	-6.25576	2.2092e-17	5	3	0	Attenuated
CJM1cam_1473	1441368	1442102	+	735	-	Hypothetical protein CJM1cam_1473	R	-	-	-	313	175	76	52	28	56	11	22	54	25	10	16	188	30.4444	-1.85415	-2.74723	-1.74723	-4.09516	-3.09516	-1.7997	-2.91073	-4.23266	-3.55459	-2.62606	0.000280224	3	2	0	Attenuated
CJM1cam_1480	1449007	1449693	-	687	cysW	ABC-type tungstate transport system, periplasmic component	H	-	-	-	1199	980	607	70	160	333	33	114	101	196	152	108	928.667	140.778	-3.72973	-2.53709	-1.47964	-4.81462	-3.02613	-3.20081	-2.24431	-2.61109	-3.10413	-2.7223	0.000112198	7	6	0	Attenuated
CJM1cam_1481	1449772	1450581	+	810	-	Tungstate ABC transporter, periplasmic tungstate-binding protein, putative	H	-	-	-	1610	2668	8710	340	120	394	101	248	357	136	65	78	4329.33	204.333	-3.67054	-5.17304	-3.45788	-5.42172	-4.12573	-3.60015	-4.99247	-6.05756	-5.79453	-4.40437	9.50855e-10	4	3	0	Attenuated
CJM1cam_1487	1454790	1455131	+	342	hxlR	HTH-type transcriptional activator HxlR	K	-	-	-	1916	3053	3128	466	696	765	130	613	219	778	670	509	2699	538.444	-2.53402	-1.95527	-1.81889	-4.37584	-2.13847	-3.62342	-1.79458	-2.01019	-2.40669	-2.32536	0.0010205	3	3	0	Attenuated
CJM1cam_1500	1467809	1469764	+	1956	-	Methyl-accepting chemotaxis protein	N	T	-	-	1249	1222	1232	686	113	141	3	10	280	636	37	85	1234.33	221.222	-0.847452	-3.44934	-3.12996	-8.68455	-6.94759	-2.14023	-0.956633	-5.06006	-3.86013	-2.48047	0.00293696	9	3	0	Attenuated
CJM1cam_1501	1469807	1472173	-	2367	pflA	Motility protein (role unknown) PflA	R	-	-	-	17575	16005	28739	1112	814	1161	12793	937	341	1617	16	1073	20773	2207.11	-4.22348	-4.67354	-4.16127	-0.699355	-4.47052	-5.92879	-3.68332	-10.3424	-4.27499	-3.23447	0.000112142	10	10	0	Attenuated
CJM1cam_1538	1506240	1506827	+	588	hisH_2	Imidazole glycerol phosphate synthase subunit HisH2	E	-	-	-	918	1273	1435	416	213	281	241	576	241	229	250	151	1208.67	288.667	-1.53876	-2.50449	-2.10477	-2.32631	-1.06928	-2.32631	-2.4	-2.27342	-3.0008	-2.06542	0.00356588	5	4	0	Attenuated
CJM1cam_1603	1561533	1562822	+	1290	-	ABC transporter permease	V	-	-	-	3386	3071	3092	97	131	515	260	360	430	85	199	220	3183	255.222	-5.03626	-4.60275	-2.62774	-3.6138	-3.14432	-2.88798	-5.22678	-3.99955	-3.85481	-3.6409	1.28651e-07	5	4	0	Attenuated
CJM1cam_1616	1568205	1568867	-	663	cgpA	Putative glycosyltransferases involved in cell wall biogenesis	M	-	-	-	213	220	90	1	16	8	13	21	2	4	10	24	174.333	11	-7.4457	-3.4457	-4.4457	-3.74526	-3.05339	-6.4457	-5.4457	-4.12378	-2.86074	-3.98484	7.11519e-08	3	3	0	Attenuated
CJM1cam_1625	1575100	1576368	-	1269	gltA	Citrate synthase GltA	C	-	-	-	13405	15149	14571	1275	2279	1127	5057	2078	1768	2368	588	9175	14375	2857.22	-3.49499	-2.65709	-3.673	-1.50721	-2.79029	-3.02337	-2.60182	-4.6116	-0.647782	-2.3308	0.00161025	18	14	0	Attenuated
CJM1cam_1635	1585244	1586173	+	930	-	Hypothetical protein CJM1cam_1635	G	-	-	-	2025	2858	3683	966	767	905	301	749	272	642	293	523	2855.33	602	-1.56356	-1.89636	-1.65767	-3.24582	-1.93062	-3.39198	-2.15301	-3.28469	-2.44878	-2.24535	0.00157444	7	2	0	Attenuated
CJM1cam_1679	1613283	1615880	-	2598	flgE_2	Flagellar hook protein	N	-	-	-	74	167	172	1	2	1	2	1	23	2	1	5	137.667	4.22222	-7.10504	-6.10504	-7.10504	-6.10504	-7.10504	-2.58147	-6.10504	-7.10504	-4.78311	-4.95723	5.44628e-10	4	4	0	Attenuated
